# Supplementary material for: New Advances on the Dispersive and Polar Surface Properties of Poly(styrene-co-butadiene) Using Inverse Gas Chromatography
Source: Polymers (Basel). 2024 Nov 21;16(23):3233. doi: 10.3390/polym16233233 (PMC11644712; doi:10.3390/polym16233233)
Supplement: Supplementary file 1 [file polymers-16-03233-s001.zip]

Archive with 1 entries (1 files):
- polymers-3306744-supplementary.pdf
